# Supplementary material for: Responding to ACL Injury and its Treatments: Comparative Gene Expression between Articular Cartilage and Synovium
Source: Bioengineering (Basel). 2023 Apr 26;10(5):527. doi: 10.3390/bioengineering10050527 (PMC10215325; doi:10.3390/bioengineering10050527)
Supplement: Supplementary file 1 [file bioengineering-10-00527-s001.zip]

Archive with 19 entries (15 files):
- Supplement S1/
- __MACOSX/._Supplement S1
- Supplement S1/Supplement_S1_Detailed_Animal_Procedures.docx
- __MACOSX/Supplement S1/._Supplement_S1_Detailed_Animal_Procedures.docx
- Supplement S1/IACUC APPROVAL.jpg
- __MACOSX/Supplement S1/._IACUC APPROVAL.jpg
- Supplement S2/
- Supplement S2/Supplement S2--MultiQC Reports.pdf
- __MACOSX/Supplement S2/._Supplement S2--MultiQC Reports.pdf
- Supplement S3/
- Supplement S3/Supplement S3--Demographics and RNA statistics.xlsx
- __MACOSX/Supplement S3/._Supplement S3--Demographics and RNA statistics.xlsx
- Supplement S4/
- Supplement S4/.DS_Store
- __MACOSX/Supplement S4/._.DS_Store
- Supplement S4/Supplement S4--PCA outliers.pdf
- __MACOSX/Supplement S4/._Supplement S4--PCA outliers.pdf
- Supplement S4/Supplement S4--PCA outliers.pptx
- __MACOSX/Supplement S4/._Supplement S4--PCA outliers.pptx
