# Supplementary material for: Responding to ACL Injury and its Treatments: Comparative Gene Expression between Articular Cartilage and Synovium
Source: Bioengineering (Basel). 2023 Apr 26;10(5):527. doi: 10.3390/bioengineering10050527 (PMC10215325; doi:10.3390/bioengineering10050527)
Supplement: Supplementary file 1 [file bioengineering-10-00527-s001.zip › Supplement S3/Supplement S3--Demographics and RNA statistics.xlsx]

## Sheet: Demographics and RNA statistics
row_names	samples	ID	treatment	age	sex	weight	tissue	RIN	procedure	cartilage_score	MFC	S_ID	Uniquely mapped reads number	Uniquely mapped reads %	conc	260_280	260_230	Lining	Density	Infiltrate	Synovitis_score
CON52_AC_1	CON52	35-142-L	CON	15	CM	54	AC	7.3	CON	0	0	S49	26176639	81	2.43	1.57	0.77	0	0	1	1
CON52_AC_10	CON52	46-046-L	CON	15	CM	40	AC	6.1	CON	5	1	S86	26409472	83.58	27.5	1.85	1.54	0	0	1	1
CON52_AC_11	CON52	35-124-R	CON	15	CM	50	AC	5.8	CON	2	1	S90	26400337	78.31	31.2	1.85	1.6	0	1	1	2
CON52_AC_12	CON52	47-151-R	CON	13	F	47	AC	6.1	CON	3	1	S95	33781471	77.1	16.3	1.79	1.39	2	0	1	3
CON52_AC_2	CON52	45-146-L	CON	16	F	42	AC	5.8	CON	0	0	S54	26471173	83.41	1.59	1.46	0.35	0	0	1	1
CON52_AC_3	CON52	34-142-R	CON	17	F	54	AC	5.8	CON	0	0	S58	34153268	75.03	6.43	1.64	1.25	1	1	1	3
CON52_AC_4	CON52	47-023-R	CON	14	CM	60	AC	6.9	CON	2	2	S63	35222253	78.8	12.9	1.68	0.73	0	0	1	1
CON52_AC_5	CON52	35-097-L	CON	15	F	55	AC	5.9	CON	5	3	S65	32042821	76.91	4.11	1.54	1.16	0	1	1	2
CON52_AC_6	CON52	46-151-L	CON	15	CM	47	AC	4.8	CON	4	0	S70	29948321	76.3	22.9	1.89	1.33	0	0	1	1
CON52_AC_7	CON52	34-049-R	CON	17	CM	56	AC	6.4	CON	0	0	S74	31106876	76.06	22.1	1.7	1.18	1	0	1	2
CON52_AC_8	CON52	47-114-R	CON	13	F	50	AC	5.4	CON	1	0	S79	29850510	82.52	33.8	1.91	1.76	0	1	2	3
CON52_AC_9	CON52	35-099-L	CON	15	F	55	AC	6.6	CON	2	1	S81	25274076	68.96	24.6	1.66	1.62	0	0	1	1
INJ52_AC_1	INJ52	34-142-L	treatment	17	F	54	AC	5.5	INJ	11	1	S50	31508235	82.72	34.3	1.94	1.96	1	1	1	3
INJ52_AC_10	INJ52	36-120-R	treatment	16	CM	55	AC	5.6	INJ	13	0	S61	34431146	78	33.7	1.91	1.57	0	1	2	3
INJ52_AC_11	INJ52	45-146-R	treatment	16	F	42	AC	5.4	INJ	6	2	S62	31121538	79.21	36.5	1.94	1.73	0	1	1	2
INJ52_AC_2	INJ52	35-068-L	treatment	17	F	56	AC	6.6	INJ	11	0	S51	36108634	82.64	7.53	1.9	2.02	1	1	1	3
INJ52_AC_3	INJ52	36-136-L	treatment	17	CM	54	AC	7	INJ	12	3	S52	46594530	83.43	12.6	1.81	1.54	0	1	1	2
INJ52_AC_4	INJ52	37-081-L	treatment	16	CM	55	AC	5.2	INJ	12	4	S53	24066796	82.74	43.7	1.84	1.13	0	2	1	3
INJ52_AC_5	INJ52	47-023-L	treatment	14	CM	60	AC	5.2	INJ	13	1	S55	26493696	86.21	29.8	1.84	1.72	1	1	2	4
INJ52_AC_6	INJ52	48-064-L	treatment	13	F	45	AC	5.8	INJ	13	1	S56	29149264	82.79	39.5	1.86	1.69	1	2	1	4
INJ52_AC_7	INJ52	35-142-R	treatment	15	CM	54	AC	5.8	INJ	2	0	S57	29846554	71.58	17.4	1.82	1.45	0	1	1	2
INJ52_AC_8	INJ52	36-160-R	treatment	14	F	50	AC	5.4	INJ	12	2	S59	31753542	75.44	29.1	1.94	0.99	1	0	1	2
INJ52_AC_9	INJ52	34-156-R	treatment	17	F	54	AC	6.3	INJ	15	3	S60	38404734	77.34	31.8	1.94	1.88	1	1	1	3
RCN52_AC_1	RCN52	34-049-L	treatment	17	CM	56	AC	5.6	RCN	11	2	S66	26373756	74.23	34.1	1.94	1.12	1	1	1	3
RCN52_AC_10	RCN52	38-055-R	treatment	15	F	54	AC	6.3	RCN	5	2	S77	31367845	78.54	19.6	1.73	1.26	0	0	1	1
RCN52_AC_11	RCN52	46-151-R	treatment	15	CM	47	AC	4.5	RCN	6	0	S78	43584367	80.03	18.5	1.66	0.94	1	1	0	2
RCN52_AC_12	RCN52	47-126-R	treatment	13	F	40	AC	4.9	RCN	14	4	S80	29970607	74.71	19	1.79	1.34	0	2	1	3
RCN52_AC_2	RCN52	35-070-L	treatment	16	F	50	AC	6.3	RCN	13	4	S67	15940067	75.63	21.7	1.67	1.29	1	0	1	2
RCN52_AC_3	RCN52	35-106-L	treatment	16	CM	55	AC	6.5	RCN	13	2	S68	37975011	78.09	19.7	1.71	1.1	1	1	1	3
RCN52_AC_4	RCN52	35-047-L	treatment	18	F	55	AC	5.5	RCN	11	1	S69	33587109	79.9	44.2	1.79	1.62	1	1	1	3
RCN52_AC_5	RCN52	47-114-L	treatment	13	F	50	AC	5.2	RCN	8	0	S71	31646259	79.96	36.6	1.93	1.72	0	2	2	4
RCN52_AC_6	RCN52	48-052-L	treatment	13	CM	50	AC	4.9	RCN	10	0	S72	28597267	70.64	53.2	1.92	1.78	1	1	1	3
RCN52_AC_7	RCN52	35-097-R	treatment	15	F	55	AC	5.7	RCN	15	4	S73	24785760	73.05	29.3	1.72	1.21	1	1	1	3
RCN52_AC_8	RCN52	35-022-R	treatment	17	CM	54	AC	6.5	RCN	16	3	S75	25680358	78.69	30.4	1.81	1.4	0	1	1	2
RCN52_AC_9	RCN52	36-023-R	treatment	17	CM	56	AC	5.5	RCN	5	2	S76	33178262	79.92	20.1	1.65	1.13	1	0	1	2
REP52_AC_1	REP52	35-124-L	treatment	15	CM	50	AC	6.4	REP	1	1	S82	28279567	77.41	12.7	1.64	1.02	0	1	0	1
REP52_AC_10	REP52	37-057-R	treatment	16	F	54	AC	4.6	REP	11	2	S93	32638370	77.13	11.1	1.71	1.34	0	1	0	1
REP52_AC_11	REP52	46-046-R	treatment	15	CM	40	AC	5.4	REP	7	0	S94	26645196	80.3	31.2	1.92	1.75	1	2	1	4
REP52_AC_12	REP52	48-024-R	treatment	13	F	50	AC	5	REP	18	4	S96	25202817	74.58	9.71	1.91	1.35	1	1	1	3
REP52_AC_2	REP52	35-077-L	treatment	16	CM	52	AC	5.2	REP	11	3	S83	40467714	78.44	32.1	1.85	1.35	0	1	1	2
REP52_AC_3	REP52	38-020-L	treatment	14	F	56	AC	5.5	REP	10	2	S84	26010768	81.15	32.3	1.77	1.47	1	1	1	3
REP52_AC_4	REP52	37-032-L	treatment	16	F	53	AC	5.5	REP	12	4	S85	30506135	78.95	14.4	1.73	1.19	1	0	1	2
REP52_AC_5	REP52	47-151-L	treatment	13	F	47	AC	5.6	REP	6	0	S87	28539518	80.01	17.8	1.79	1.57	1	1	1	3
REP52_AC_6	REP52	48-017-L	treatment	13	CM	51	AC	6.3	REP	5	0	S88	26723014	75.97	43.5	1.92	1.89	1	1	1	3
REP52_AC_7	REP52	35-099-R	treatment	15	F	55	AC	4.3	REP	3	1	S89	38400715	77.29	7.98	1.71	1.12	1	1	1	3
REP52_AC_8	REP52	33-147-R	treatment	18	CM	54	AC	6.2	REP	3	2	S91	29812227	78.9	25.1	1.83	1.87	1	1	1	3
REP52_AC_9	REP52	35-072-R	treatment	16	CM	54	AC	6.4	REP	7	1	S92	26778600	77.5	9.17	1.6	1.24	1	1	2	4
CON52_SM_1	CON52	35-142-L	CON	15	CM	54	SM	5.2	CON	0	0	S1	19847469	79.06	31.6	1.88	1.89	0	0	1	1
CON52_SM_10	CON52	46-046-L	CON	15	CM	40	SM	7	CON	5	1	S38	37730117	86.5	110	2.03	2.04	0	0	1	1
CON52_SM_11	CON52	35-124-R	CON	15	CM	50	SM	6.5	CON	2	1	S42	27320280	80.35	138	2.01	2	0	1	1	2
CON52_SM_12	CON52	47-151-R	CON	13	F	47	SM	7.2	CON	3	1	S47	31727296	84.57	79.5	2.02	2.07	2	0	1	3
CON52_SM_2	CON52	45-146-L	CON	16	F	42	SM	6.2	CON	0	0	S6	22259625	79.99	41.9	1.93	1.8	0	0	1	1
CON52_SM_3	CON52	34-142-R	CON	17	F	54	SM	6.2	CON	0	0	S10	25900827	81.95	58.1	2	1.5	1	1	1	3
CON52_SM_4	CON52	47-023-R	CON	14	CM	60	SM	4.6	CON	2	2	S15	22671471	78.76	168	2.02	1.56	0	0	1	1
CON52_SM_5	CON52	35-097-L	CON	15	F	55	SM	7	CON	5	3	S17	27608859	78.76	102	2.03	2.12	0	1	1	2
CON52_SM_6	CON52	46-151-L	CON	15	CM	47	SM	6	CON	4	0	S22	41121017	84.04	53.6	1.91	1.71	0	0	1	1
CON52_SM_7	CON52	34-049-R	CON	17	CM	56	SM	7.3	CON	0	0	S26	30065472	83.63	377	2.05	2.23	1	0	1	2
CON52_SM_8	CON52	47-114-R	CON	13	F	50	SM	5.8	CON	1	0	S31	29631650	82.19	88.9	1.99	1.86	0	1	2	3
CON52_SM_9	CON52	35-099-L	CON	15	F	55	SM	5.7	CON	2	1	S33	32564655	81.1	106	2	1.99	0	0	1	1
INJ52_SM_1	INJ52	34-142-L	treatment	17	F	54	SM	4.4	INJ	11	1	S2	22379330	74.34	126	2.02	2.13	1	1	1	3
INJ52_SM_10	INJ52	36-120-R	treatment	16	CM	55	SM	5.2	INJ	13	0	S13	23485661	81.89	148	2.02	2.02	0	1	2	3
INJ52_SM_11	INJ52	45-146-R	treatment	16	F	42	SM	2.8	INJ	6	2	S14	16840312	62.07	14.1	1.75	1.47	0	1	1	2
INJ52_SM_2	INJ52	35-068-L	treatment	17	F	56	SM	5.4	INJ	11	0	S3	24547594	80.37	257	2.05	2.1	1	1	1	3
INJ52_SM_3	INJ52	36-136-L	treatment	17	CM	54	SM	5.1	INJ	12	3	S4	42176399	71.66	55.1	1.97	2.16	0	1	1	2
INJ52_SM_4	INJ52	37-081-L	treatment	16	CM	55	SM	7.1	INJ	12	4	S5	21565672	79.74	109	2.04	2.16	0	2	1	3
INJ52_SM_5	INJ52	47-023-L	treatment	14	CM	60	SM	5.1	INJ	13	1	S7	21937314	79.72	123	2.01	2.01	1	1	2	4
INJ52_SM_6	INJ52	48-064-L	treatment	13	F	45	SM	4.7	INJ	13	1	S8	23576453	69.66	220	2.04	2.15	1	2	1	4
INJ52_SM_7	INJ52	35-142-R	treatment	15	CM	54	SM	5.8	INJ	2	0	S9	21568832	81.21	228	2.02	2.17	0	1	1	2
INJ52_SM_8	INJ52	36-160-R	treatment	14	F	50	SM	7	INJ	12	2	S11	29368187	84.5	282	2.04	2.24	1	0	1	2
INJ52_SM_9	INJ52	34-156-R	treatment	17	F	54	SM	6.3	INJ	15	3	S12	17953594	82.19	128	2.01	2.03	1	1	1	3
RCN52_SM_1	RCN52	34-049-L	treatment	17	CM	56	SM	5.7	RCN	11	2	S18	28960693	83.93	558	2.04	2.15	1	1	1	3
RCN52_SM_10	RCN52	38-055-R	treatment	15	F	54	SM	6.9	RCN	5	2	S29	28042247	71.38	50.1	1.95	2.02	0	0	1	1
RCN52_SM_11	RCN52	46-151-R	treatment	15	CM	47	SM	4.3	RCN	6	0	S30	23231153	75.02	43.2	1.89	1.77	1	1	0	2
RCN52_SM_12	RCN52	47-126-R	treatment	13	F	40	SM	4.8	RCN	14	4	S32	27499828	69.46	69.5	1.93	1.64	0	2	1	3
RCN52_SM_2	RCN52	35-070-L	treatment	16	F	50	SM	7	RCN	13	4	S19	38067462	84.21	238	2.01	2.08	1	0	1	2
RCN52_SM_3	RCN52	35-106-L	treatment	16	CM	55	SM	4.6	RCN	13	2	S20	37409229	78.77	185	2.02	2.06	1	1	1	3
RCN52_SM_4	RCN52	35-047-L	treatment	18	F	55	SM	5.8	RCN	11	1	S21	35261723	80.73	64.1	1.89	0.63	1	1	1	3
RCN52_SM_5	RCN52	47-114-L	treatment	13	F	50	SM	5.7	RCN	8	0	S23	28005026	82.09	38.1	1.88	1.1	0	2	2	4
RCN52_SM_6	RCN52	48-052-L	treatment	13	CM	50	SM	4.2	RCN	10	0	S24	18374448	64.85	148	2.04	1.79	1	1	1	3
RCN52_SM_7	RCN52	35-097-R	treatment	15	F	55	SM	4.9	RCN	15	4	S25	29727718	77.76	19.6	1.91	1.42	1	1	1	3
RCN52_SM_8	RCN52	35-022-R	treatment	17	CM	54	SM	5.1	RCN	16	3	S27	31541039	75.37	206	2.02	2.14	0	1	1	2
RCN52_SM_9	RCN52	36-023-R	treatment	17	CM	56	SM	4.1	RCN	5	2	S28	29483303	79.73	46.8	1.92	0.62	1	0	1	2
REP52_SM_1	REP52	35-124-L	treatment	15	CM	50	SM	5.9	REP	1	1	S34	29225117	80.07	236	2.04	2.09	0	1	0	1
REP52_SM_10	REP52	37-057-R	treatment	16	F	54	SM	5.2	REP	11	2	S45	32769512	76.1	135	1.98	2.09	0	1	0	1
REP52_SM_11	REP52	46-046-R	treatment	15	CM	40	SM	7.2	REP	7	0	S46	39054684	81.11	65	1.96	1.76	1	2	1	4
REP52_SM_12	REP52	48-024-R	treatment	13	F	50	SM	6.3	REP	18	4	S48	29405541	71.17	96.8	1.99	1.36	1	1	1	3
REP52_SM_2	REP52	35-077-L	treatment	16	CM	52	SM	6.6	REP	11	3	S35	26403245	80.8	391	2.03	2.11	0	1	1	2
REP52_SM_3	REP52	38-020-L	treatment	14	F	56	SM	6.5	REP	10	2	S36	28919487	80.34	183	2.01	2.06	1	1	1	3
REP52_SM_4	REP52	37-032-L	treatment	16	F	53	SM	5.7	REP	12	4	S37	35827930	78.47	90.1	2.02	1.8	1	0	1	2
REP52_SM_5	REP52	47-151-L	treatment	13	F	47	SM	4.5	REP	6	0	S39	32139418	83.44	68.9	1.92	1.44	1	1	1	3
REP52_SM_6	REP52	48-017-L	treatment	13	CM	51	SM	5.6	REP	5	0	S40	29352267	67.49	71.3	1.97	1.96	1	1	1	3
REP52_SM_7	REP52	35-099-R	treatment	15	F	55	SM	5.4	REP	3	1	S41	34600803	76.65	108	2.02	2.11	1	1	1	3
REP52_SM_8	REP52	33-147-R	treatment	18	CM	54	SM	6.6	REP	3	2	S43	30698955	79.76	278	2.05	2.09	1	1	1	3
REP52_SM_9	REP52	35-072-R	treatment	16	CM	54	SM	5.9	REP	7	1	S44	36167287	76.12	59.9	1.94	1.82	1	1	2	4
	AC Controls			AC Pooled			SM Controls			SM Pooled			AC Pooled/Controls	SM Pooled/Controls
Demographics	Mean (range)			Mean (range)			Mean (range)			Mean (range)			P value	P value
Age (mo)	15	13	17	15.3429	13	18	15	13	17	15.3429	13	18	A	J	A	Wilcoxon rank sum test with continuity correction		J	Wilcoxon rank sum test with continuity correction
Wgt (kg)	50.8333	40	60	51.9143	40	60	50.8333	40	60	51.9143	40	60	B	K
Sex % F	0.5			0.514286			0.5			0.514286			C	L		data: demographic_data_Both$age[which(demographic_data_Both$tissue == "AC" & demographic_data_Both$treatment == "CON")] and demographic_data_Both$age[which(demographic_data_Both$tissue == "AC" & demographic_data_Both$treatment == "treatment")]			data: demographic_data_Both$age[which(demographic_data_Both$tissue == "SM" & demographic_data_Both$treatment == "CON")] and demographic_data_Both$age[which(demographic_data_Both$tissue == "SM" & demographic_data_Both$treatment == "treatment")]
RNA-seq Quality																W = 177, p-value = 0.4171			W = 177, p-value = 0.4171
conc ng/µl	17.155	1.59	33.8	25.9826	7.53	53.2	112.883	31.6	377	146.846	14.1	558	D	M		alternative hypothesis: true location shift is not equal to 0			alternative hypothesis: true location shift is not equal to 0
260/280	1.71167	1.46	1.91	1.81257	1.6	1.94	1.98917	1.88	2.05	1.98286	1.75	2.05	E	N		95 percent confidence interval:			95 percent confidence interval:
260/230	1.22333	0.35	1.76	1.45	1.6	1.94	1.8975	1.5	2.23	1.85	0.62	2.24	F	O		-1.0000508 0.9999782			-1.0000508 0.9999782
RIN	6.075	4.8	7.3	5.64571	4.3	7	6.225	4.6	7.3	5.52571	2.8	7.2	G	P		sample estimates:			sample estimates:
Uniquely mapped reads #	2.97364e+07	25274076	35222253	3.09191e+07	15940067	46594530	2.90374e+07	19847469	41121017	2.87305e+07	16840312	42176399	H	Q		difference in location			difference in location
Uniquely mapped reads %	78.165	68.96	83.58	78.3749	70.64	86.21	81.7417	78.76	86.5	77.2049	62.07	84.5	I	R		-2.28733e-05			-2.28733e-05
															B	Wilcoxon rank sum test with continuity correction		K	Wilcoxon rank sum test with continuity correction
																data: demographic_data_Both$weight[which(demographic_data_Both$tissue == "AC" & demographic_data_Both$treatment == "CON")] and demographic_data_Both$weight[which(demographic_data_Both$tissue == "AC" & demographic_data_Both$treatment == "treatment")]			data: demographic_data_Both$weight[which(demographic_data_Both$tissue == "SM" & demographic_data_Both$treatment == "CON")] and demographic_data_Both$weight[which(demographic_data_Both$tissue == "SM" & demographic_data_Both$treatment == "treatment")]
																W = 191, p-value = 0.6477			W = 191, p-value = 0.6477
																alternative hypothesis: true location shift is not equal to 0			alternative hypothesis: true location shift is not equal to 0
																95 percent confidence interval:			95 percent confidence interval:
																-4.999972 1.999962			-4.999972 1.999962
																sample estimates:			sample estimates:
																difference in location			difference in location
																-1.88023e-05			-1.88023e-05
															C	Fisher's Exact Test for Count Data		L	Fisher's Exact Test for Count Data
																data: cbind(table(demographic_data_Both$sex[which(demographic_data_Both$tissue == "AC" & demographic_data_Both$treatment == "CON")]), table(demographic_data_Both$sex[which(demographic_data_Both$tissue == "AC" & demographic_data_Both$treatment == "treatment")]), conf.int = TRUE)			data: cbind(table(demographic_data_Both$sex[which(demographic_data_Both$tissue == "SM" & demographic_data_Both$treatment == "CON")]), table(demographic_data_Both$sex[which(demographic_data_Both$tissue == "SM" & demographic_data_Both$treatment == "treatment")]), conf.int = TRUE)
																p-value = 1			p-value = 1
																alternative hypothesis: two.sided			alternative hypothesis: two.sided
															D	Wilcoxon rank sum test with continuity correction		M	Wilcoxon rank sum test with continuity correction
																data: demographic_data_Both$conc[which(demographic_data_Both$tissue == "AC" & demographic_data_Both$treatment == "CON")] and demographic_data_Both$conc[which(demographic_data_Both$tissue == "AC" & demographic_data_Both$treatment == "treatment")]			data: demographic_data_Both$conc[which(demographic_data_Both$tissue == "SM" & demographic_data_Both$treatment == "CON")] and demographic_data_Both$conc[which(demographic_data_Both$tissue == "SM" & demographic_data_Both$treatment == "treatment")]
																W = 127.5, p-value = 0.04543			W = 168, p-value = 0.3113
																alternative hypothesis: true location shift is not equal to 0			alternative hypothesis: true location shift is not equal to 0
																95 percent confidence interval:			95 percent confidence interval:
																-16.7000075 -0.4999785			-86.10004 24.80001
																sample estimates:			sample estimates:
																difference in location			difference in location
																-8.46581			-20.5414
															E	Wilcoxon rank sum test with continuity correction		N	Wilcoxon rank sum test with continuity correction
																data: demographic_data_Both$X260_280[which(demographic_data_Both$tissue == "AC" & demographic_data_Both$treatment == "CON")] and demographic_data_Both$X260_280[which(demographic_data_Both$tissue == "AC" & demographic_data_Both$treatment == "treatment")]			data: demographic_data_Both$X260_280[which(demographic_data_Both$tissue == "SM" & demographic_data_Both$treatment == "CON")] and demographic_data_Both$X260_280[which(demographic_data_Both$tissue == "SM" & demographic_data_Both$treatment == "treatment")]
																W = 119.5, p-value = 0.02788			W = 207, p-value = 0.9511
																alternative hypothesis: true location shift is not equal to 0			alternative hypothesis: true location shift is not equal to 0
																95 percent confidence interval:			95 percent confidence interval:
																-0.200058256 -0.009983148			-0.02004610 0.03000544
																sample estimates:			sample estimates:
																difference in location			difference in location
																-0.090047			-7.59081e-05
															F	Wilcoxon rank sum test with continuity correction		O	Wilcoxon rank sum test with continuity correction
																data: demographic_data_Both$X260_230[which(demographic_data_Both$tissue == "AC" & demographic_data_Both$treatment == "CON")] and demographic_data_Both$X260_230[which(demographic_data_Both$tissue == "AC" & demographic_data_Both$treatment == "treatment")]			data: demographic_data_Both$X260_230[which(demographic_data_Both$tissue == "SM" & demographic_data_Both$treatment == "CON")] and demographic_data_Both$X260_230[which(demographic_data_Both$tissue == "SM" & demographic_data_Both$treatment == "treatment")]
																W = 153, p-value = 0.168			W = 186.5, p-value = 0.5746
																alternative hypothesis: true location shift is not equal to 0			alternative hypothesis: true location shift is not equal to 0
																95 percent confidence interval:			95 percent confidence interval:
																-0.46008276 0.05997861			-0.1999982 0.1399373
																sample estimates:			sample estimates:
																difference in location			difference in location
																-0.179999			-0.0400567
															G	Wilcoxon rank sum test with continuity correction		P	Wilcoxon rank sum test with continuity correction
																data: demographic_data_Both$RIN[which(demographic_data_Both$tissue == "AC" & demographic_data_Both$treatment == "CON")] and demographic_data_Both$RIN[which(demographic_data_Both$tissue == "AC" & demographic_data_Both$treatment == "treatment")]			data: demographic_data_Both$RIN[which(demographic_data_Both$tissue == "SM" & demographic_data_Both$treatment == "CON")] and demographic_data_Both$RIN[which(demographic_data_Both$tissue == "SM" & demographic_data_Both$treatment == "treatment")]
																W = 288, p-value = 0.05805			W = 298, p-value = 0.03258
																alternative hypothesis: true location shift is not equal to 0			alternative hypothesis: true location shift is not equal to 0
																95 percent confidence interval:			95 percent confidence interval:
																-5.152356e-05 8.999460e-01			0.09996357 1.39996294
																sample estimates:			sample estimates:
																difference in location			difference in location
																0.4			0.699974
															H	Wilcoxon rank sum exact test		Q	Wilcoxon rank sum exact test
																data: demographic_data_Both$Uniquely.mapped.reads.number[which(demographic_data_Both$tissue == "AC" & demographic_data_Both$treatment == "CON")] and demographic_data_Both$Uniquely.mapped.reads.number[which(demographic_data_Both$tissue == "AC" & demographic_data_Both$treatment == "treatment")]			data: demographic_data_Both$Uniquely.mapped.reads.number[which(demographic_data_Both$tissue == "SM" & demographic_data_Both$treatment == "CON")] and demographic_data_Both$Uniquely.mapped.reads.number[which(demographic_data_Both$tissue == "SM" & demographic_data_Both$treatment == "treatment")]
																W = 190, p-value = 0.6386			W = 214, p-value = 0.9329
																alternative hypothesis: true location shift is not equal to 0			alternative hypothesis: true location shift is not equal to 0
																95 percent confidence interval:			95 percent confidence interval:
																-4096663 2273236			-4220759 4331995
																sample estimates:			sample estimates:
																difference in location			difference in location
																-403820			244786
															I	Wilcoxon rank sum exact test		R	Wilcoxon rank sum test with continuity correction
																data: demographic_data_Both$Uniquely.mapped.reads..[which(demographic_data_Both$tissue == "AC" & demographic_data_Both$treatment == "CON")] and demographic_data_Both$Uniquely.mapped.reads..[which(demographic_data_Both$tissue == "AC" & demographic_data_Both$treatment == "treatment")]			data: demographic_data_Both$Uniquely.mapped.reads..[which(demographic_data_Both$tissue == "SM" & demographic_data_Both$treatment == "CON")] and demographic_data_Both$Uniquely.mapped.reads..[which(demographic_data_Both$tissue == "SM" & demographic_data_Both$treatment == "treatment")]
																W = 201, p-value = 0.8379			W = 313.5, p-value = 0.01197
																alternative hypothesis: true location shift is not equal to 0			alternative hypothesis: true location shift is not equal to 0
																95 percent confidence interval:			95 percent confidence interval:
																-2.62 2.56			0.6199936 6.7800325
																sample estimates:			sample estimates:
																difference in location			difference in location
																-0.21			3.38997
